# Supplementary material for: Detection of Breast Cancer-Specific Extracellular Vesicles with Fiber-Optic SPR Biosensor
Source: Int J Mol Sci. 2023 Feb 13;24(4):3764. doi: 10.3390/ijms24043764 (PMC9966403; doi:10.3390/ijms24043764)
Supplement: Supplementary file 1 [file ijms-24-03764-s001.zip]

Archive with 1 entries (1 files):
- ijms-2191628-supplementary.pdf
